# Supplementary material for: Levels of Evidence Supporting United States Guidelines in Pancreatic Adenocarcinoma Treatment
Source: Cancers (Basel). 2022 Aug 22;14(16):4062. doi: 10.3390/cancers14164062 (PMC9406577; doi:10.3390/cancers14164062)
Supplement: Supplementary file 1 [file cancers-14-04062-s001.zip]

Archive with 1 entries (1 files):
- cancers-1857265-supplementary.pdf
